# Supplementary material for: Summary data of serum concentrations of 32 persistent organic pollutants in young adults in relation to summary scores of persistent organic pollutants
Source: Data Brief. 2019 Mar 7;23:103720. doi: 10.1016/j.dib.2019.103720 (PMC6541699; doi:10.1016/j.dib.2019.103720)
Supplement: Multimedia component 1 [file mmc1.zip]

Archive with 3 entries (3 files):
- coi_disclosure Gross.pdf
- coi_disclosure Lee.pdf
- coi_disclosure Suarez.pdf
